# Supplementary material for: Intestinal microbiota by angiotensin receptor blocker therapy exerts protective effects against hypertensive damages
Source: Imeta. 2024 Jul 18;3(4):e222. doi: 10.1002/imt2.222 (PMC11316932; doi:10.1002/imt2.222)
Supplement: Supplementary file 1 — Table S1. Interrelationship across the discrepant metabolites between SHRs receiving saline or valsartan‐treated microbiota, and hypertension phenotype (|r| > 0.5). Table S2. Interrelationship across the discrepant genes between SHRs receiving saline or valsartan‐treated microbiota, and hypertension phenotype (|r| > 0.5). Table S3. Association between the varied circulating metabolites and hypertension phenotype following WC‐FMT (|r| > 0.5). Table S4. Association between the varied circulating genes and hypertension phenotype following WC‐FMT (|r| > 0.8). [file IMT2-3-e222-s001.xlsx]

## Sheet: Table S1
Table S1. Interrelationship across the discrepant metabolites between SHRs receiving saline or valsartan-treated microbiota, and hypertension phenotype (|r| > 0.5).
metabolite	hypertension phenotype	p value	relation
2-Oxo-4-methylthiobutanoic acid	DBP	0.0392811	negative
5-Acetamidovalerate	MBP	0.0480159	negative
Neocnidilide	DBP	0.00269748	negative
Neocnidilide	MBP	0.0238095	negative
Stearidonic acid	DBP	0.0392811	negative
4-Nitrophenol	DBP	0.0253992	negative
Glucosamine 6-phosphate	DBP	0.0148141	negative
Glucosamine 6-phosphate	MBP	0.0480159	negative
Chenodeoxycholic acid	DBP	0.0148141	positive
Chenodeoxycholic acid	MBP	0.0238095	positive
Pimelic acid	DBP	0.0392811	positive
(Z)-But-1-ene-1,2,4-tricarboxylate	DBP	<0.001	positive
(Z)-But-1-ene-1,2,4-tricarboxylate	MBP	0.0123016	positive
Citric acid	DBP	<0.001	positive
Citric acid	MBP	0.0123016	positive
3-Methyl-L-tyrosine	DBP	0.00733943	positive
3-Methyl-L-tyrosine	MBP	0.034127	positive
3-Methylindolepyruvate	DBP	0.0392811	positive
3-Methylindolepyruvate	MBP	0.0238095	positive
4-Hydroxycinnamoylagmatine	DBP	0.0392811	positive
Uracil	SBP	0.0489051	positive
Uracil	DBP	0.0392811	positive
Uracil	MBP	0.0480159	positive
L-Glutamic acid	DBP	0.00733943	positive
L-Glutamic acid	MBP	0.034127	positive
D-Octopine	SBP	0.00845034	positive
D-Octopine	DBP	0.00733943	positive
D-Octopine	MBP	0.00674603	positive
13-L-Hydroperoxylinoleic acid	DBP	0.0392811	positive
13-L-Hydroperoxylinoleic acid	MBP	0.034127	positive
6beta-Hydroxytestosterone	DBP	0.0392811	positive
Eicosadienoic acid	SBP	0.0161971	positive
Eicosadienoic acid	DBP	0.0392811	positive
Eicosadienoic acid	MBP	0.034127	positive

## Sheet: Table S2
Table S2. Interrelationship across the discrepant genes between SHRs receiving saline or valsartan-treated microbiota, and hypertension phenotype (|r| > 0.5).
gene	hypertension phenotype	p value	relation
Per2	SBP	0.0269163	negative
Per2	DBP	0.0148141	negative
Per2	MBP	0.0238095	negative
Dbp	DBP	0.00269748	negative
Dbp	MBP	0.0238095	negative
Mettl24	DBP	0.00269748	negative
Mettl24	MBP	0.0238095	negative
Drc1	DBP	0.00918282	negative
Slc6a19	DBP	0.0392811	negative
Slc6a19	MBP	0.0480159	negative
Slc5a12	SBP	0.0161971	negative
Slc5a12	DBP	0.0148141	negative
Slc5a12	MBP	0.0123016	negative
Abcc5	DBP	0.00269748	negative
Abcc5	MBP	0.0238095	negative
Susd2	DBP	0.00269748	negative
Susd2	MBP	0.0238095	negative
H1f2	DBP	0.0253992	negative
H1f2	MBP	0.034127	negative
Cyp4b1	DBP	0.0392811	negative
Cyp4b1	MBP	0.034127	negative
Ahnak	DBP	0.00269748	negative
Ahnak	MBP	0.0238095	negative
AABR07043711.2	DBP	0.00269748	negative
AABR07043711.2	MBP	0.034127	negative
Itsn1	SBP	0.0334435	negative
Wnk3	DBP	0.00733943	negative
Itprid2	DBP	0.00269748	negative
Itprid2	MBP	0.0238095	negative
Leap2	DBP	0.0392811	negative
Per1	SBP	0.00562059	negative
Per1	DBP	0.0253992	negative
Per1	MBP	0.0238095	negative
Rab6b	SBP	0.0161971	negative
Rab6b	DBP	<0.001	negative
Rab6b	MBP	0.00277778	negative
Map7d1	DBP	0.0253992	negative
Sphk1	SBP	0.0334435	negative
Sphk1	DBP	0.0148141	negative
Sphk1	MBP	0.0123016	negative
Cdc37l1	SBP	0.0489051	negative
Cdc37l1	DBP	0.0392811	negative
Cdc37l1	MBP	0.0480159	negative
Klf15	DBP	0.0148141	negative
Klf15	MBP	0.0480159	negative
Per3	SBP	0.0161971	negative
Per3	DBP	0.00733943	negative
Per3	MBP	0.0123016	negative
Tef	DBP	<0.001	negative
Tef	MBP	0.0123016	negative
Fga	SBP	0.0161971	positive
Fga	DBP	0.0392811	positive
Fga	MBP	0.034127	positive
Ccnjl	DBP	0.0148141	positive
Ccnjl	MBP	0.0480159	positive
Ccdc34	DBP	0.0253992	positive
Ccdc34	MBP	0.034127	positive
Knstrn	DBP	0.0253992	positive
Nfil3	DBP	0.00269748	positive
Nfil3	MBP	0.0238095	positive
Ndc80	DBP	0.0253992	positive
Cks2	DBP	0.0253992	positive
Arntl	DBP	0.0148141	positive
Arntl	MBP	0.0480159	positive
Esco2	DBP	0.0253992	positive
Eno4	SBP	0.0334435	positive

## Sheet: Table S3
Table S3. Association between the varied circulating metabolites and hypertension phenotype following WC-FMT (|r| > 0.5).
metabolite	hypertension phenotype	p value	relation
5'-Dehydroadenosine	△DBP	0.0216366	negative
5'-Dehydroadenosine	△MBP	0.0254756	negative
17a-Estradiol	△DBP	0.0440185	negative
Prostaglandin D2	△DBP	0.0109304	negative
Prostaglandin D2	△MBP	0.00806166	negative
13,14-Dihydro-15-keto-PGE2	△DBP	0.00112307	negative
13,14-Dihydro-15-keto-PGE2	△MBP	0.0150174	negative
L-Olivosyl-oleandolide	△DBP	0.00707425	negative
L-Olivosyl-oleandolide	△MBP	0.0208124	negative
Beta-Guanidinopropionic acid	△MBP	0.0478169	negative
Prostaglandin F2a	△DBP	0.00654508	negative
Prostaglandin F2a	△MBP	0.0133754	negative
Glycochenodeoxycholic acid	△DBP	0.00707425	negative
Glycochenodeoxycholic acid	△MBP	0.0280703	negative
Pyrrole-2-carboxylic acid	△DBP	0.0298838	negative
Pyrrole-2-carboxylic acid	△MBP	0.0208124	negative
Betaine	△MBP	0.0280703	negative
Phenylacetic acid	△MBP	0.0280703	negative
Thymine	△DBP	0.0298838	negative
Thymine	△MBP	0.0167992	negative
Aminoadipic acid	△DBP	0.0241782	negative
Aminoadipic acid	△MBP	0.0230589	negative
3-Hydroxymethylglutaric acid	△MBP	0.0167992	negative
2-Dehydropantoate	△SBP	0.0364754	negative
2-Dehydropantoate	△DBP	0.00329226	negative
2-Dehydropantoate	△MBP	0.000948977	negative
4,5-Dihydroorotic acid	△DBP	0.0142284	negative
4,5-Dihydroorotic acid	△MBP	0.0167992	negative
Indoleacetaldehyde	△DBP	0.031446	negative
Indoleacetaldehyde	△MBP	0.0187284	negative
L-Carnitine	△SBP	0.017133	negative
L-Carnitine	△DBP	0.00221629	negative
L-Carnitine	△MBP	0.00164924	negative
3-(2-Hydroxyphenyl)propanoic acid	△MBP	0.0308509	negative
D-synephrine	△MBP	0.0254756	negative
(R)-4-Hydroxymandelate	△MBP	0.0403864	negative
D-Galactose	△SBP	0.0330647	negative
D-Galactose	△DBP	0.0460604	negative
D-Galactose	△MBP	0.0167992	negative
4-Pyridoxic acid	△DBP	0.00432299	negative
4-Pyridoxic acid	△MBP	0.00373447	negative
Citric acid	△SBP	0.040124	negative
Citric acid	△DBP	0.0151537	negative
Citric acid	△MBP	0.00806166	negative
Dethiobiotin	△SBP	0.0216366	negative
Dethiobiotin	△MBP	0.0230589	negative
Glutethimide	△DBP	0.0228823	negative
Glutethimide	△MBP	0.0150174	negative
gamma-Glutamylalanine	△DBP	0.0420401	negative
Antibiotic G-418	△MBP	0.0338252	positive
Taurocholic acid	△DBP	0.00884999	positive
Taurocholic acid	△MBP	0.00806166	positive
Hydroxypyruvic acid	△DBP	0.0298838	positive
Hydroxypyruvic acid	△MBP	0.0280703	positive
(R)-3-Hydroxybutyric acid	△DBP	0.00884999	positive
(R)-3-Hydroxybutyric acid	△MBP	0.00373447	positive
3-Hydroxyphenylacetic acid	△DBP	0.00432299	positive
3-Hydroxyphenylacetic acid	△MBP	0.00256466	positive
2-Oxoarginine	△MBP	0.0403864	positive
Glucosamine 6-phosphate	△DBP	0.00654508	positive
Glucosamine 6-phosphate	△MBP	0.0187284	positive
2-Oxo-4-methylthiobutanoic acid	△DBP	0.0440185	positive
2-Oxo-4-methylthiobutanoic acid	△MBP	0.0230589	positive
N-Formyl-L-methionine	△DBP	0.0283769	positive
N-Formyl-L-methionine	△MBP	0.0254756	positive

## Sheet: Table S4
Table S4. Association between the varied circulating genes and hypertension phenotype following WC-FMT (|r| > 0.8).
gene	hypertension phenotype	p value	relation
Casp6	△DBP	0.000831418	negative
Mme	△MBP	0.00236893	negative
Iqcg	△DBP	<0.001	negative
Iqcg	△MBP	<0.001	negative
Mgat3	△DBP	0.000753851	negative
Mgat3	△MBP	0.000597084	negative
Sgpl1	△DBP	0.0013161	negative
Sgpl1	△MBP	0.0020272	negative
Pla2g1b	△DBP	<0.001	negative
Pla2g1b	△MBP	<0.001	negative
Ace	△MBP	0.00274614	negative
Plekhf1	△DBP	0.00156143	negative
Cndp1	△MBP	0.000597084	negative
LOC102552988	△DBP	0.00120515	negative
Wdr35	△MBP	0.000771902	negative
Gata4	△DBP	<0.001	negative
Gata4	△MBP	0.00096954	negative
Slc6a3	△DBP	0.00108864	negative
Slc6a3	△MBP	0.00135232	negative
Pi4k2b	△MBP	0.00274614	negative
Dohh	△DBP	<0.001	negative
Pde8a	△DBP	0.000831418	negative
Pde8a	△MBP	0.00274614	negative
Agmat	△DBP	0.000831418	negative
Serinc2	△DBP	<0.001	negative
Serinc2	△MBP	0.0020272	negative
Npc1l1	△MBP	0.0020272	negative
Pgam1	△DBP	0.00143474	negative
Sdr42e1	△MBP	0.00274614	negative
Cyp17a1	△DBP	0.000915011	negative
Cyp17a1	△MBP	0.00119187	negative
Arg1	△MBP	0.00236893	negative
AABR07051793.1	△DBP	0.00177693	negative
AABR07051793.1	△MBP	0.00128246	negative
Tmcc1	△DBP	0.00169653	negative
Aqp1	△DBP	0.00169653	negative
Aqp1	△MBP	0.00119187	negative
Asic5	△DBP	<0.001	negative
AABR07025010.1	△DBP	<0.001	negative
AABR07025010.1	△MBP	<0.001	negative
LOC103693323	△MBP	0.00236893	negative
Gosr2	△DBP	0.00143474	negative
Asic3	△MBP	0.00118061	negative
Slc41a2	△MBP	0.0020272	negative
Hsd17b4	△MBP	0.00144087	negative
Dmrt2	△MBP	0.0017186	negative
Slc6a2	△DBP	0.000778965	negative
Slc6a2	△MBP	0.000811316	negative
Mbp	△DBP	0.00169653	negative
Them5	△MBP	0.00274614	negative
Arg2	△MBP	0.00274614	negative
Scamp5	△DBP	<0.001	negative
Scamp5	△MBP	<0.001	negative
Apoa1	△DBP	0.00169653	negative
Apoa1	△MBP	0.00274614	negative
Glyctk	△DBP	0.000753851	negative
Glyctk	△MBP	0.000597084	negative
Rhox5	△DBP	0.00120515	negative
Rhox5	△MBP	0.0020272	negative
Enpp7	△DBP	<0.001	negative
Enpp7	△MBP	<0.001	negative
Stap2	△DBP	0.00169653	negative
Stap2	△MBP	0.00274614	negative
Tmem263	△DBP	0.00143474	negative
Tmem263	△MBP	0.00096954	negative
Ano6	△DBP	<0.001	negative
Ano6	△MBP	<0.001	negative
Trpa1	△MBP	0.00236893	negative
Ddhd2	△DBP	<0.001	negative
Ddhd2	△MBP	<0.001	negative
Gip	△DBP	0.000831418	negative
Gip	△MBP	0.00096954	negative
Npy2r	△MBP	0.0017186	negative
Slc5a4	△DBP	0.000945419	negative
Calm2	△DBP	0.00156143	negative
Slc19a3	△MBP	0.00144087	negative
Gpr17	△DBP	<0.001	positive
Gpr17	△MBP	0.000771902	positive
Tcfl5	△MBP	0.00136996	positive
Ptgdr2	△DBP	0.00161292	positive
Ptgdr2	△MBP	0.000664043	positive
AABR07001926.1	△DBP	<0.001	positive
AABR07001926.1	△MBP	<0.001	positive
Slc13a1	△MBP	0.0017186	positive
Zfp90	△DBP	0.00156143	positive
C9	△DBP	0.000717955	positive
C9	△MBP	<0.001	positive
AABR07027750.1	△DBP	0.00177693	positive
AABR07027750.1	△MBP	<0.001	positive
Morn3	△DBP	0.00156143	positive
Morn3	△MBP	0.00119187	positive
B3gat1	△MBP	0.000664043	positive
Kcnj3	△MBP	0.00236893	positive
